# Supplementary material for: A patient-derived organoid-based study identified an ASO targeting SNORD14E for endometrial cancer through reducing aberrant FOXM1 Expression and β-catenin nuclear accumulation
Source: J Exp Clin Cancer Res. 2023 Sep 5;42:230. doi: 10.1186/s13046-023-02801-2 (PMC10478245; doi:10.1186/s13046-023-02801-2)
Supplement: Supplementary file 3 — Additional file 3: Supplementary Table 5. The full sequence of different isoforms of FOXM1. [file 13046_2023_2801_MOESM3_ESM.xlsx]

## Sheet: Sheet1
Supplementary Table 5. The full sequence of different isoforms of FOXM1
Forkhead box M1 (FOXM1),transcript variant 1,NM_202002 (FOXM1a)	AACGCTCCGCCGGCGCCAATTTCAAACAGCGGAACAAACTGAAAGCTCCGGTGCCAGACCCCACCCCCGG CCCCGGCCCGGGACCCCCTCCCCTCCCGGGATCCCCCGGGGTTCCCACCCCGCCCGCACCGCCGGGGACC CGGCCGGTCCGGCGCGAGCCCCCGTCCGGGGCCCTGGCTCGGCCCCCAGGTTGGAGGAGCCCGGAGCCCG CCTTCGGAGCTACGGCCTAACGGCGGCGGCGACTGCAGTCTGGAGGGTCCACACTTGTGATTCTCAATGG AGAGTGAAAACGCAGATTCATAATGAAAACTAGCCCCCGTCGGCCACTGATTCTCAAAAGACGGAGGCTG CCCCTTCCTGTTCAAAATGCCCCAAGTGAAACATCAGAGGAGGA…
Forkhead box M1 (FOXM1),transcript variant 3, NM_02003 (FOXM1b)	AACGCTCCGCCGGCGCCAATTTCAAACAGCGGAACAAACTGAAAGCTCCGGTGCCAGACCCCACCCCCGG CCCCGGCCCGGGACCCCCTCCCCTCCCGGGATCCCCCGGGGTTCCCACCCCGCCCGCACCGCCGGGGACC CGGCCGGTCCGGCGCGAGCCCCCGTCCGGGGCCCTGGCTCGGCCCCCAGGTTGGAGGAGCCCGGAGCCCG CCTTCGGAGCTACGGCCTAACGGCGGCGGCGACTGCAGTCTGGAGGGTCCACACTTGTGATTCTCAATGG AGAGTGAAAACGCAGATTCATAATGAAAACTAGCCCCCGTCGGCCACTGATTCTCAAAAGACGGAGGCTG CCCCTTCCTGTTCAAAATGCCCCAAGTGAAACATCAGAGGAGGA…
Forkhead box M1 (FOXM1),transcript variant 2, NM_021953 (FOXM1c)	AACGCTCCGCCGGCGCCAATTTCAAACAGCGGAACAAACTGAAAGCTCCGGTGCCAGACCCCACCCCCGG CCCCGGCCCGGGACCCCCTCCCCTCCCGGGATCCCCCGGGGTTCCCACCCCGCCCGCACCGCCGGGGACC CGGCCGGTCCGGCGCGAGCCCCCGTCCGGGGCCCTGGCTCGGCCCCCAGGTTGGAGGAGCCCGGAGCCCG CCTTCGGAGCTACGGCCTAACGGCGGCGGCGACTGCAGTCTGGAGGGTCCACACTTGTGATTCTCAATGG AGAGTGAAAACGCAGATTCATAATGAAAACTAGCCCCCGTCGGCCACTGATTCTCAAAAGACGGAGGCTG CCCCTTCCTGTTCAAAATGCCCCAAGTGAAACATCAGAGGAGGA…
