# Supplementary material for: A patient-derived organoid-based study identified an ASO targeting SNORD14E for endometrial cancer through reducing aberrant FOXM1 Expression and β-catenin nuclear accumulation
Source: J Exp Clin Cancer Res. 2023 Sep 5;42:230. doi: 10.1186/s13046-023-02801-2 (PMC10478245; doi:10.1186/s13046-023-02801-2)
Supplement: Supplementary file 4 — Additional file 4: Supplementary Table 6. Sequences of plasmids constructed for minigene assay. [file 13046_2023_2801_MOESM4_ESM.xlsx]

## Sheet: Sheet1
Supplementary Table 6. Sequences of plasmids constructed for minigene assay.
FOXM1-FL	GGCGGAAGATGAAGCCACTGCTACCACGGGTCAGCTCATACCTGGTACCTATCCAGTTCCCGGTGAACCAGTCACTGGTGTTGCAGCCCTCGGTGAAGGTGCCATTGCCCCTGGCGGCTTCCCTCATGAGCTCAGAGCTTGCCCGCCATAGCAAGCGAGTCCGCATTGCCCCCAAGgtgggtgtcctattttcctctgaagagagattctggccaattaagaatgttggaccttcagcttgcaaagcactctgataagtgttccttgagagcttataaatctagttgggtagaaaaggcataaaaacatagggaagtgtaatagcaaaccagcaatatatgataagatctatatctttgccagcaattggtattattagtctgtttaatatctgccaat…
FOXM1-del1	GGCGGAAGATGAAGCCACTGCTACCACGGGTCAGCTCATACCTGGTACCTATCCAGTTCCCGGTGAACCAGTCACTGGTGTTGCAGCCCTCGGTGAAGGTGCCATTGCCCCTGGCGGCTTCCCTCATGAGCTCAGAGCTTGCCCGCCATAGCAAGCGAGTCCGCATTGCCCCCAAGgtgggtgtcctattttcctctgaagagagattctggccaattaagaatgttggaccttcagcttgcaaagcactctgataagtgttccttgagagcttataaatctagttgggtagaaaaggcataaaaacatagggaagtgtaatagcaaaccagcaatatatgataagatctatatctttgccagcaattggtattattagtctgtttaatatctgccaat…
FOXM1-del2	GGCGGAAGATGAAGCCACTGCTACCACGGGTCAGCTCATACCTGGTACCTATCCAGTTCCCGGTGAACCAGTCACTGGTGTTGCAGCCCTCGGTGAAGGTGCCATTGCCCCTGGCGGCTTCCCTCATGAGCTCAGAGCTTGCCCGCCATAGCAAGCGAGTCCGCATTGCCCCCAAGgtgggtgtcctattttcctctgaagagagattctggccaattaagaatgttggaccttcagcttgcaaagcactctgataagtgttccttgagagcttataaatctagttgggtagaaaaggcataaaaacatagggaagtgtaatagcaaaccagcaatatatgataagatctatatctttgccagcaattggtattattagtctgtttaatatctgccaat…
	The upper case letters represent exon sequences while the lower case letters represent intron sequences
